# Supplementary material for: The nsp15 Nuclease as a Good Target to Combat SARS-CoV-2: Mechanism of Action and Its Inactivation with FDA-Approved Drugs
Source: Microorganisms. 2022 Feb 1;10(2):342. doi: 10.3390/microorganisms10020342 (PMC8880170; doi:10.3390/microorganisms10020342)
Supplement: Supplementary file 1 [file microorganisms-10-00342-s001.zip]

Archive with 1 entries (1 files):
- microorganisms-1534619-supplementary.pdf
